# Supplementary material for: Towards Designing Green-Inspired Nano- and Microemulsions Alongside Novel Solvatochromic Probes as an Effective Tool in Delivery Issues
Source: Int J Mol Sci. 2025 Sep 22;26(18):9259. doi: 10.3390/ijms26189259 (PMC12470261; doi:10.3390/ijms26189259)
Supplement: Supplementary file 1 [file ijms-26-09259-s001.zip]

Archive with 1 entries (1 files):
- ijms-3794476-supplementary.pdf
